# Supplementary material for: Secretome Profiling of Periodontal Ligament from Deciduous and Permanent Teeth Reveals a Distinct Expression Pattern of Laminin Chains
Source: PLoS One. 2016 May 5;11(5):e0154957. doi: 10.1371/journal.pone.0154957 (PMC4858149; doi:10.1371/journal.pone.0154957)
Supplement: S1 Table — Fold change and p-values defined by the beta-binomial test are shown. (XLSX) [file pone.0154957.s001.xlsx]

## Sheet: secretoma
		Supplementary table
	Accession Number	Protein Symbol	Protein description	Spectral counts								Fold-change PermPDL/DecPDL	p-Values	Tissue
				DecPDL 1	DecPDL 2	DecPDL 3	DecPDL Average	PermPDL 1	PermPDL 2	PermPDL 3	PermPDL Average
1	P08123	COL1A2	Collagen alpha-2(I) chain	105.31	151.58	107.08	121.323	158.58	99.507	132.63	130.239	1.07349	0.646618	DecPDL and PermPDL
2	P02751	FN1	Fibronectin	55.028	86.618	59.276	66.974	69.377	60.905	109.67	79.984	1.19425	0.402863	DecPDL and PermPDL
3	P02452	COL1A1	Collagen alpha-1(I) chain	50.285	93.547	76.485	73.439	76.81	63.478	90.971	77.0863	1.04966	0.712147	DecPDL and PermPDL
4	P12111	COL6A3	Collagen alpha-3(VI) chain	53.131	52.837	69.792	58.5867	44.6	70.341	63.765	59.5687	1.01676	0.919307	DecPDL and PermPDL
5	P12109	COL6A1	Collagen alpha-1(VI) chain	67.362	70.161	83.177	73.5667	12.389	75.488	53.562	47.1463	-1.56039	0.106223	DecPDL and PermPDL
6	P08670	VIM	Vimentin	37.002	21.654	32.506	30.3873	59.466	22.303	22.105	34.6247	1.13944	0.860265	DecPDL and PermPDL
7	P12110	COL6A2	Collagen alpha-2(VI) chain	34.156	13.859	28.682	25.5657	24.778	26.592	22.955	24.775	-1.03191	0.963896	DecPDL and PermPDL
8	P08253	MMP2	72 kDa type IV collagenase	30.361	15.591	28.682	24.878	7.4333	16.299	24.656	16.1294	-1.5424	0.151125	DecPDL and PermPDL
9	Q15113	PCOLCE	Procollagen C-endopeptidase enhancer 1	14.232	13.859	22.945	17.012	22.3	11.152	17.854	17.102	1.00529	0.983093	DecPDL and PermPDL
10	Q99715	COL12A1	Collagen alpha-1(XII) chain	12.334	27.718	16.253	18.7683	12.389	12.009	16.154	13.5173	-1.38846	0.211717	DecPDL and PermPDL
11	O00391	QSOX1	Sulfhydryl oxidase 1	14.232	29.45	13.385	19.0223	19.822	10.294	15.303	15.1397	-1.25646	0.461106	DecPDL and PermPDL
12	P35556	FBN2	Fibrillin-2	5.6926	15.591	16.253	12.5122	17.344	11.152	17.004	15.1667	1.21215	0.415013	DecPDL and PermPDL
13	P09871	C1S	Complement C1s subcomponent	21.822	19.922	20.077	20.607	9.911	6.0047	11.053	8.98957	-2.29232	0.00131319	DecPDL and PermPDL
14	Q12841	FSTL1	Follistatin-related protein 1	17.078	22.521	16.253	18.6173	7.4333	12.009	22.955	14.1324	-1.31735	0.253362	DecPDL and PermPDL
15	P07585	DCN	Decorin	6.6414	10.394	6.6924	7.90927	32.211	6.8625	11.053	16.7088	2.11256	0.248414	DecPDL and PermPDL
16	P07858	CTSB	Cathepsin B	18.975	22.521	8.6045	16.7002	24.778	12.867	14.453	17.366	1.03987	0.855138	DecPDL and PermPDL
17	P36955	SERPINF1	Pigment epithelium-derived factor	15.18	12.993	8.6045	12.2592	14.867	11.152	15.303	13.774	1.12357	0.605269	DecPDL and PermPDL
18	P00736	C1R	Complement C1r subcomponent	16.129	26.852	12.429	18.47	14.867	5.1469	7.6517	9.22187	-2.00285	0.0538867	DecPDL and PermPDL
19	P60709	ACTB	Actin. cytoplasmic 1	8.5389	10.394	8.6045	9.17913	4.9555	15.441	9.3521	9.9162	1.0803	0.769766	DecPDL and PermPDL
20	P35555	FBN1	Fibrillin-1	15.18	1.7324	11.473	9.4618	12.389	12.009	9.3521	11.25	1.189	0.44935	DecPDL and PermPDL
21	P09486	SPARC	SPARC	10.436	8.6618	8.6045	9.2341	12.389	1.7156	12.753	8.95253	-1.03145	0.737802	DecPDL and PermPDL
22	P21333	FLNA	Isoform 2 of Filamin-A	7.5901	5.1971	5.7364	6.17453	4.9555	18.014	8.5019	10.4905	1.69899	0.229525	DecPDL and PermPDL
23	P09382	LGALS1	Galectin-1	11.385	0	9.5606	6.98187	7.4333	14.583	5.9514	9.32257	1.33525	0.329975	DecPDL and PermPDL
24	P23142	FBLN1	Fibulin-1	15.18	6.9294	10.517	10.8755	12.389	4.2891	5.9514	7.54317	-1.44176	0.25087	DecPDL and PermPDL
25	P07602	PSAP	Prosaposin	5.6926	9.528	5.7364	6.98567	12.389	7.7203	9.3521	9.82047	1.4058	0.228629	DecPDL and PermPDL
26	P51884	LUM	Lumican	8.5389	5.1971	7.6485	7.12817	7.4333	9.436	11.053	9.30743	1.30573	0.349816	DecPDL and PermPDL
27	P01034	CST3	Cystatin-C	4.7438	14.725	6.6924	8.7204	4.9555	7.7203	9.3521	7.34263	-1.18764	0.658347	DecPDL and PermPDL
28	P06733	ENO1	Alpha-enolase	4.7438	8.6618	7.6485	7.01803	19.822	10.294	5.9514	12.0225	1.71308	0.193961	DecPDL and PermPDL
29	P01033	TIMP1	Metalloproteinase inhibitor 1	7.5901	5.1971	14.341	9.04273	22.3	8.5782	9.3521	13.4101	1.48297	0.329201	DecPDL and PermPDL
30	Q16270	IGFBP7	Isoform 2 of Insulin-like growth factor-binding protein 7	7.5901	8.6618	8.6045	8.28547	17.344	3.4313	6.8015	9.19227	1.10944	0.994181	DecPDL and PermPDL
31	Q6YHK3	CD109	CD109 antigen	14.232	3.4647	5.7364	7.81103	4.9555	6.8625	9.3521	7.0567	-1.1069	0.902836	DecPDL and PermPDL
32	P11047	LAMC1	Laminin subunit gamma-1	10.436	6.9294	13.385	10.2501	4.9555	6.0047	4.251	5.0704	-2.02156	0.0242503	DecPDL and PermPDL
33	Q16610	ECM1	Isoform 4 of Extracellular matrix protein 1	8.5389	3.4647	5.7364	5.91333	14.867	8.5782	6.8015	10.0822	1.705	0.102657	DecPDL and PermPDL
34	P16035	TIMP2	Metalloproteinase inhibitor 2	7.5901	5.1971	3.8242	5.53713	9.911	4.2891	2.5506	5.58357	1.00839	0.993571	DecPDL and PermPDL
35	P12814	ACTN1	Alpha-actinin-1	5.6926	6.9294	8.6045	7.0755	0	6.8625	4.251	3.7045	-1.90997	0.104486	DecPDL and PermPDL
36	P07942	LAMB1	Laminin subunit beta-1	5.6926	7.7956	11.473	8.3204	7.4333	4.2891	3.4008	5.04107	-1.65052	0.11827	DecPDL and PermPDL
37	P13639	EEF2	Elongation factor 2	7.5901	4.3309	7.6485	6.52317	4.9555	11.152	6.8015	7.63633	1.17065	0.607502	DecPDL and PermPDL
38	Q15149	PLEC	Isoform 2 of Plectin	2.8463	1.7324	5.7364	3.43837	0	5.1469	4.251	3.13263	-1.0976	0.792041	DecPDL and PermPDL
39	P02461	COL3A1	Collagen alpha-1(III) chain	2.8463	5.1971	4.7803	4.27457	4.9555	6.8625	5.1012	5.63973	1.31937	0.45132	DecPDL and PermPDL
40	P07996	THBS1	Thrombospondin-1	6.6414	4.3309	4.7803	5.25087	4.9555	5.1469	5.9514	5.35127	1.01912	0.957306	DecPDL and PermPDL
41	Q15063	POSTN	Isoform 3 of Periostin	8.5389	1.7324	5.7364	5.3359	2.4778	9.436	9.3521	7.08863	1.32848	0.517865	DecPDL and PermPDL
42	Q4LDE5	SVEP1	Sushi. von Willebrand factor type A. EGF and pentraxin domain-containing protein 1	3.7951	5.1971	9.5606	6.18427	2.4778	2.5734	10.202	5.0844	-1.21632	0.573125	DecPDL and PermPDL
43	Q02818	NUCB1	Nucleobindin-1	4.7438	6.0633	5.7364	5.5145	0	3.4313	4.251	2.56077	-2.15346	0.0681962	DecPDL and PermPDL
44	P14618	PKM	Pyruvate kinase PKM	3.7951	5.1971	5.7364	4.90953	2.4778	10.294	6.8015	6.52443	1.32893	0.411406	DecPDL and PermPDL
45	P07339	CTSD	Cathepsin D	7.5901	6.0633	4.7803	6.14457	4.9555	5.1469	4.251	4.78447	-1.28427	0.474864	DecPDL and PermPDL
46	P60174	TPI1	Isoform 2 of Triosephosphate isomerase	4.7438	6.9294	3.8242	5.1658	2.4778	3.4313	3.4008	3.1033	-1.66462	0.21127	DecPDL and PermPDL
47	P28799	GRN	Granulins	2.8463	1.7324	0	1.52623	4.9555	4.2891	2.5506	3.93173	2.5761	0.0694266	DecPDL and PermPDL
48	P00338	LDHA	Isoform 3 of L-lactate dehydrogenase A chain	3.7951	1.7324	2.8682	2.79857	2.4778	6.8625	4.251	4.53043	1.61884	0.265257	DecPDL and PermPDL
49	Q15582	TGFBI	Transforming growth factor-beta-induced protein ig-h3	5.6926	0.86618	7.6485	4.73576	2.4778	1.7156	3.4008	2.5314	-1.87081	0.233435	DecPDL and PermPDL
50	P07737	PFN1	Profilin-1	4.7438	3.4647	5.7364	4.6483	12.389	4.2891	5.1012	7.25977	1.56181	0.246612	DecPDL and PermPDL
51	P35442	THBS2	Thrombospondin-2	2.8463	6.9294	3.8242	4.5333	17.344	2.5734	3.4008	7.77273	1.71459	0.630829	DecPDL and PermPDL
52	P05997	COL5A2	Collagen alpha-2(V) chain	1.8975	5.1971	2.8682	3.32093	0	5.1469	7.6517	4.2662	1.28464	0.897812	DecPDL and PermPDL
53	Q16363	LAMA4	Isoform 2 of Laminin subunit alpha-4	1.8975	6.0633	10.517	6.15927	9.911	1.7156	2.5506	4.72573	-1.30335	0.593228	DecPDL and PermPDL
54	P29401	TKT	Isoform 2 of Transketolase	6.6414	4.3309	0.95606	3.97612	9.911	4.2891	1.7004	5.30017	1.333	0.632257	DecPDL and PermPDL
55	P26038	MSN	Moesin	5.6926	3.4647	1.9121	3.6898	0	3.4313	0.85019	1.42716	-2.58541	0.102694	DecPDL and PermPDL
56	P02545	LMNA	Prelamin-A/C	2.8463	0.86618	2.8682	2.19356	2.4778	6.0047	3.4008	3.9611	1.80579	0.213697	DecPDL and PermPDL
57	P50454	SERPINH1	Serpin H1	0.94877	2.5985	2.8682	2.13849	12.389	2.5734	3.4008	6.12107	2.86233	0.154348	DecPDL and PermPDL
58	P22692	IGFBP4	Insulin-like growth factor-binding protein 4	4.7438	2.5985	4.7803	4.04087	2.4778	2.5734	1.7004	2.25053	-1.79552	0.212911	DecPDL and PermPDL
59	Q9BUD6	SPON2	Spondin-2	3.7951	3.4647	1.9121	3.0573	4.9555	0.85782	2.5506	2.78797	-1.0966	0.846611	DecPDL and PermPDL
60	Q9Y240	CLEC11A	C-type lectin domain family 11 member A	0	0.86618	0.95606	0.607413	2.4778	0.85782	1.7004	1.67867	2.76364	0.210763	DecPDL and PermPDL
61	Q9Y490	TLN1	Talin-1	5.6926	2.5985	5.7364	4.67583	0	7.7203	4.251	3.99043	-1.17176	0.570661	DecPDL and PermPDL
62	P63104	YWHAZ	14-3-3 protein zeta/delta	6.6414	2.5985	2.8682	4.03603	0	2.5734	1.7004	1.4246	-2.8331	0.0643303	DecPDL and PermPDL
63	P98160	HSPG2	Basement membrane-specific heparan sulfate proteoglycan core protein	1.8975	2.5985	3.8242	2.7734	7.4333	4.2891	1.7004	4.47427	1.61328	0.272465	DecPDL and PermPDL
64	P48740	MASP1	Isoform 2 of Mannan-binding lectin serine protease 1	14.232	5.1971	6.6924	8.70717	4.9555	3.4313	2.5506	3.6458	-2.38827	0.0471881	DecPDL and PermPDL
65	P06744	GPI	Isoform 2 of Glucose-6-phosphate isomerase	3.7951	2.5985	2.8682	3.08727	7.4333	3.4313	4.251	5.03853	1.63204	0.233089	DecPDL and PermPDL
66	P23142	FBLN1	Isoform C of Fibulin-1	10.436	6.9294	11.473	9.6128	14.867	7.7203	5.9514	9.5129	-1.0105	0.968104	DecPDL and PermPDL
67	P18065	IGFBP2	Insulin-like growth factor-binding protein 2	4.7438	1.7324	0	2.15873	9.911	1.7156	5.9514	5.85933	2.71425	0.135477	DecPDL and PermPDL
68	P61769	B2M	Beta-2-microglobulin	0.94877	2.5985	3.8242	2.45716	2.4778	1.7156	4.251	2.8148	1.14555	0.787095	DecPDL and PermPDL
69	P07093	SERPINE2	Isoform 2 of Glia-derived nexin	1.8975	5.1971	3.8242	3.6396	2.4778	0.85782	6.8015	3.37904	-1.07711	0.823816	DecPDL and PermPDL
70	P18206	VCL	Isoform 1 of Vinculin	3.7951	2.5985	5.7364	4.04333	4.9555	7.7203	1.7004	4.79207	1.18518	0.662296	DecPDL and PermPDL
71	P11142	HSPA8	Heat shock cognate 71 kDa protein	2.8463	2.5985	0.95606	2.13362	2.4778	4.2891	3.4008	3.38923	1.58849	0.352372	DecPDL and PermPDL
72	O94985	CLSTN1	Isoform 2 of Calsyntenin-1	4.7438	2.5985	5.7364	4.35957	0	1.7156	2.5506	1.42207	-3.06566	0.0338397	DecPDL and PermPDL
73	P07686	HEXB	Beta-hexosaminidase subunit beta	0.94877	1.7324	0.95606	1.21241	0	3.4313	2.5506	1.99397	1.64463	0.447698	DecPDL and PermPDL
74	Q08380	LGALS3BP	Galectin-3-binding protein	2.8463	0.86618	2.8682	2.19356	4.9555	1.7156	0.85019	2.5071	1.14294	0.802409	DecPDL and PermPDL
75	P04075	ALDOA	Isoform 2 of Fructose-bisphosphate aldolase A	0	0.86618	1.9121	0.926093	0	1.7156	0.85019	0.855263	-1.08282	0.926826	DecPDL and PermPDL
76	Q9NR99	MXRA5	Matrix-remodeling-associated protein 5	1.8975	0.86618	1.9121	1.55859	0	0.85782	4.251	1.70294	1.09261	0.956271	DecPDL and PermPDL
77	P20908	COL5A1	Collagen alpha-1(V) chain	0.94877	4.3309	3.8242	3.03462	0	4.2891	1.7004	1.9965	-1.51997	0.433794	DecPDL and PermPDL
78	Q6EMK4	VASN	Vasorin	0.94877	1.7324	4.7803	2.48716	7.4333	3.4313	1.7004	4.18833	1.68398	0.331879	DecPDL and PermPDL
79	P67936	TPM4	Tropomyosin alpha-4 chain	3.7951	1.7324	4.7803	3.43593	4.9555	3.4313	3.4008	3.9292	1.14356	0.752511	DecPDL and PermPDL
80	O43707	ACTN4	Alpha-actinin-4	1.8975	4.3309	8.6045	4.9443	0	8.5782	5.1012	4.5598	-1.08432	0.670064	DecPDL and PermPDL
81	Q9NRN5	OLFML3	Olfactomedin-like protein 3	2.8463	1.7324	0.95606	1.84492	0	0	1.7004	0.5668	-3.25498	0.14342	DecPDL and PermPDL
82	P23528	CFL1	Cofilin-1	0.94877	0.86618	0.95606	0.92367	0	3.4313	0.85019	1.42716	1.5451	0.568771	DecPDL and PermPDL
83	Q14767	LTBP2	Latent-transforming growth factor beta-binding protein 2	3.7951	0.86618	3.8242	2.82849	4.9555	2.5734	1.7004	3.07643	1.08766	0.859605	DecPDL and PermPDL
84	P62937	PPIA	Peptidyl-prolyl cis-trans isomerase A	1.8975	1.7324	0.95606	1.52865	4.9555	1.7156	1.7004	2.7905	1.82546	0.28949	DecPDL and PermPDL
85	Q8IUX7	AEBP1	Adipocyte enhancer-binding protein 1	2.8463	3.4647	3.8242	3.3784	0	5.1469	0.85019	1.99903	-1.69002	0.265364	DecPDL and PermPDL
86	P13611	VCAN	Versican core protein	2.8463	2.5985	0.95606	2.13362	0	0.85782	2.5506	1.13614	-1.87796	0.335275	DecPDL and PermPDL
87	P03956	MMP1	Interstitial collagenase	6.6414	1.7324	0.95606	3.10995	9.911	0	0	3.30367	1.06229	0.331152	DecPDL and PermPDL
88	P26022	PTX3	Pentraxin-related protein PTX3	1.8975	0	3.8242	1.90723	7.4333	2.5734	3.4008	4.46917	2.34327	0.12213	DecPDL and PermPDL
89	P07437	TUBB	Tubulin beta chain	2.8463	0.86618	0	1.23749	2.4778	2.5734	4.251	3.10073	2.50566	0.115061	DecPDL and PermPDL
90	P62258	YWHAE	14-3-3 protein epsilon	2.8463	2.5985	1.9121	2.4523	0	2.5734	2.5506	1.708	-1.43577	0.525883	DecPDL and PermPDL
91	P50395	GDI2	Rab GDP dissociation inhibitor beta	1.8975	1.7324	1.9121	1.84733	2.4778	5.1469	2.5506	3.39177	1.83603	0.238907	DecPDL and PermPDL
92	P00558	PGK1	Phosphoglycerate kinase 1	0	0.86618	1.9121	0.926093	0	4.2891	0.85019	1.7131	1.84981	0.637365	DecPDL and PermPDL
93	P07355	ANXA2	Isoform 2 of Annexin A2	1.8975	0.86618	2.8682	1.87729	0	5.1469	2.5506	2.56583	1.36677	0.649582	DecPDL and PermPDL
94	O60568	PLOD3	Procollagen-lysine.2-oxoglutarate 5-dioxygenase 3	1.8975	3.4647	0.95606	2.10609	2.4778	0.85782	2.5506	1.96207	-1.0734	0.901628	DecPDL and PermPDL
95	Q9HCU0	CD248	Endosialin	1.8975	0.86618	0	0.921227	4.9555	0	1.7004	2.21863	2.40835	0.415927	DecPDL and PermPDL
96	P22392	NME2	Isoform 3 of Nucleoside diphosphate kinase B	2.8463	1.7324	0.95606	1.84492	0	0.85782	0	0.28594	-6.45212	0.0506294	DecPDL and PermPDL
97	Q09666	AHNAK	Neuroblast differentiation-associated protein AHNAK	0	0	0	0	0	4.2891	0	1.4297	1.4297	0.187943	PermPDL
98	P35052	GPC1	Glypican-1	0	0	2.8682	0.956067	0	0.85782	1.7004	0.85274	-1.12117	0.88565	DecPDL and PermPDL
99	P35579	MYH9	Myosin-9	0	2.5985	0.95606	1.18485	0	5.1469	3.4008	2.84923	2.40471	0.352725	DecPDL and PermPDL
100	Q9UBP4	DKK3	Dickkopf-related protein 3	2.8463	1.7324	1.9121	2.1636	0	3.4313	1.7004	1.71057	-1.26484	0.689343	DecPDL and PermPDL
101	G3V3E8	NPC2	Epididymal secretory protein E1	2.8463	2.5985	0.95606	2.13362	0	1.7156	0.85019	0.855263	-2.49469	0.192986	DecPDL and PermPDL
102	P07237	P4HB	Protein disulfide-isomerase	1.8975	1.7324	0.95606	1.52865	0	0	0.85019	0.283397	-5.39404	0.093024	DecPDL and PermPDL
103	P54802	NAGLU	Alpha-N-acetylglucosaminidase	1.8975	2.5985	3.8242	2.7734	0	3.4313	3.4008	2.27737	-1.21781	0.701581	DecPDL and PermPDL
104	P06865	HEXA	Beta-hexosaminidase subunit alpha	1.8975	3.4647	2.8682	2.74347	0	0.85782	4.251	1.70294	-1.61102	0.384841	DecPDL and PermPDL
105	P05121	SERPINE1	Plasminogen activator inhibitor 1	0.94877	0.86618	0	0.604983	0	0.85782	1.7004	0.85274	1.40953	0.721885	DecPDL and PermPDL
106	P18669	PGAM1	Phosphoglycerate mutase 1	0.94877	1.7324	0.95606	1.21241	2.4778	0.85782	0.85019	1.39527	1.15082	0.84462	DecPDL and PermPDL
107	Q14766	LTBP1	Isoform Short of Latent-transforming growth factor beta-binding protein 1	1.8975	0.86618	0	0.921227	7.4333	1.7156	0.85019	3.33303	3.61803	0.197696	DecPDL and PermPDL
108	P11021	HSPA5	78 kDa glucose-regulated protein	1.8975	1.7324	3.8242	2.4847	2.4778	2.5734	0.85019	1.96713	-1.26311	0.670507	DecPDL and PermPDL
109	P07195	LDHB	L-lactate dehydrogenase B chain	1.8975	1.7324	2.8682	2.16603	2.4778	2.5734	2.5506	2.53393	1.16985	0.768583	DecPDL and PermPDL
110	P30101	PDIA3	Protein disulfide-isomerase A3	3.7951	1.7324	5.7364	3.75463	0	0	0	0	-3.75463	0.00125772	DecPDL
111	Q02809	PLOD1	Procollagen-lysine.2-oxoglutarate 5-dioxygenase 1	2.8463	1.7324	1.9121	2.1636	0	0.85782	0.85019	0.569337	-3.80021	0.0845688	DecPDL and PermPDL
112	O14773	TPP1	Tripeptidyl-peptidase 1	0.94877	1.7324	1.9121	1.53109	4.9555	1.7156	1.7004	2.7905	1.82256	0.290575	DecPDL and PermPDL
113	P31946	YWHAB	Isoform Short of 14-3-3 protein beta/alpha	0.94877	2.5985	1.9121	1.81979	2.4778	2.5734	0.85019	1.96713	1.08097	0.895668	DecPDL and PermPDL
114	P23284	PPIB	Peptidyl-prolyl cis-trans isomerase B	0.94877	0	0.95606	0.634943	4.9555	0.85782	2.5506	2.78797	4.3909	0.0528977	DecPDL and PermPDL
115	P13640	MT1G	Metallothionein-1G	2.8463	0.86618	0	1.23749	2.4778	1.7156	1.7004	1.9646	1.58756	0.479238	DecPDL and PermPDL
116	Q96AY3	FKBP10	Peptidyl-prolyl cis-trans isomerase FKBP10	0.94877	0.86618	0	0.604983	0	0.85782	0	0.28594	-2.11577	0.553809	DecPDL and PermPDL
117	Q07954	LRP1	Prolow-density lipoprotein receptor-related protein 1	0	0	0.95606	0.318687	2.4778	0	0	0.825933	2.59168	0.663191	DecPDL and PermPDL
118	Q9BQE3	TUBA1C	Tubulin alpha-1C chain	3.7951	1.7324	2.8682	2.79857	0	2.5734	1.7004	1.4246	-1.96446	0.242324	DecPDL and PermPDL
119	P14543	NID1	Isoform 2 of Nidogen-1	0.94877	2.5985	3.8242	2.45716	0	0.85782	0.85019	0.569337	-4.31582	0.0519931	DecPDL and PermPDL
120	P24043	LAMA2	Laminin subunit alpha-2	0	6.9294	1.9121	2.94717	0	0	2.5506	0.8502	-3.46644	0.315643	DecPDL and PermPDL
121	Q08431	MFGE8	Isoform 3 of Lactadherin	0	1.7324	0.95606	0.896153	0	0.85782	2.5506	1.13614	1.2678	0.770645	DecPDL and PermPDL
122	P43235	CTSK	Cathepsin K	1.8975	0	0	0.6325	2.4778	0	0.85019	1.10933	1.75388	0.538873	DecPDL and PermPDL
123	P24592	IGFBP6	Insulin-like growth factor-binding protein 6	1.8975	0.86618	1.9121	1.55859	2.4778	1.7156	0.85019	1.6812	1.07866	0.906124	DecPDL and PermPDL
124	Q9H299	SH3BGRL3	SH3 domain-binding glutamic acid-rich-like protein 3	0.94877	0.86618	0.95606	0.92367	2.4778	0.85782	0.85019	1.39527	1.51057	0.590647	DecPDL and PermPDL
125	Q9BRK5	SDF4	45 kDa calcium-binding protein	0.94877	0	0.95606	0.634943	0	2.5734	0.85019	1.1412	1.79732	0.508093	DecPDL and PermPDL
126	Q13822	ENPP2	Isoform 2 of Ectonucleotide pyrophosphatase/phosphodiesterase family member 2	1.8975	0.86618	2.8682	1.87729	0	0.85782	0	0.28594	-6.56534	0.0475082	DecPDL and PermPDL
127	O76061	STC2	Stanniocalcin-2	2.8463	0.86618	0.95606	1.55618	0	0	0.85019	0.283397	-5.49117	0.0882082	DecPDL and PermPDL
128	P13797	PLS3	Plastin-3	2.8463	1.7324	0.95606	1.84492	0	3.4313	0	1.14377	-1.61302	0.383506	DecPDL and PermPDL
129	Q9UBR2	CTSZ	Cathepsin Z	0.94877	2.5985	0.95606	1.50111	0	0.85782	1.7004	0.85274	-1.76034	0.461281	DecPDL and PermPDL
130	O43852	CALU	Isoform 3 of Calumenin	1.8975	0	1.9121	1.26987	0	0.85782	0.85019	0.569337	-2.23043	0.365137	DecPDL and PermPDL
131	P06396	GSN	Isoform 2 of Gelsolin	0	0.86618	2.8682	1.24479	0	0.85782	0.85019	0.569337	-2.18639	0.379796	DecPDL and PermPDL
132	Q02388	COL7A1	Isoform 2 of Collagen alpha-1(VII) chain	0	1.7324	0	0.577467	2.4778	2.5734	1.7004	2.25053	3.89725	0.0747828	DecPDL and PermPDL
133	P40926	MDH2	Malate dehydrogenase. mitochondrial	0.94877	0	2.8682	1.27232	0	0.85782	1.7004	0.85274	-1.49204	0.617305	DecPDL and PermPDL
134	Q92743	HTRA1	Serine protease HTRA1	0.94877	2.5985	0.95606	1.50111	0	0.85782	0.85019	0.569337	-2.63659	0.253553	DecPDL and PermPDL
135	P55268	LAMB2	Laminin subunit beta-2	3.7951	1.7324	0.95606	2.16119	0	0	0.85019	0.283397	-7.62601	0.0327082	DecPDL and PermPDL
136	A1L4H1	SSC5D	Soluble scavenger receptor cysteine-rich domain-containing protein SSC5D	4.7438	0	0	1.58127	0	3.4313	1.7004	1.71057	1.08177	0.56079	DecPDL and PermPDL
137	P10599	TXN	Thioredoxin	2.8463	1.7324	0.95606	1.84492	0	2.5734	0.85019	1.1412	-1.61665	0.478264	DecPDL and PermPDL
138	P22314	UBA1	Ubiquitin-like modifier-activating enzyme 1	1.8975	2.5985	1.9121	2.13603	0	1.7156	1.7004	1.13867	-1.87591	0.335749	DecPDL and PermPDL
139	Q9NZP8	C1RL	Complement C1r subcomponent-like protein	2.8463	1.7324	1.9121	2.1636	0	1.7156	0.85019	0.855263	-2.52975	0.184692	DecPDL and PermPDL
140	P31949	S100A11	Protein S100-A11	0.94877	0.86618	1.9121	1.24235	0	1.7156	1.7004	1.13867	-1.09106	0.907132	DecPDL and PermPDL
141	P37802	TAGLN2	Transgelin-2	2.8463	0.86618	0.95606	1.55618	0	3.4313	0	1.14377	-1.36057	0.497103	DecPDL and PermPDL
142	Q8NBS9	TXNDC5	Thioredoxin domain-containing protein 5	0	0	0.95606	0.318687	0	2.5734	0.85019	1.1412	3.58094	0.236926	DecPDL and PermPDL
143	O95967	EFEMP2	EGF-containing fibulin-like extracellular matrix protein 2	1.8975	1.7324	2.8682	2.16603	0	0	1.7004	0.5668	-3.82151	0.0834319	DecPDL and PermPDL
144	Q6UVK1	CSPG4	Chondroitin sulfate proteoglycan 4	0.94877	0	0	0.316257	4.9555	0.85782	3.4008	3.07137	9.71165	0.0184302	DecPDL and PermPDL
145	P55058	PLTP	Isoform 2 of Phospholipid transfer protein	0.94877	0	0	0.316257	0	1.7156	1.7004	1.13867	3.60045	0.223831	DecPDL and PermPDL
146	P68104	EEF1A1	Elongation factor 1-alpha 1	0.94877	0	1.9121	0.953623	0	2.5734	0	0.8578	-1.11171	0.787193	DecPDL and PermPDL
147	P61981	YWHAG	14-3-3 protein gamma	0.94877	2.5985	1.9121	1.81979	2.4778	3.4313	3.4008	3.1033	1.70531	0.313353	DecPDL and PermPDL
148	Q9ULV4	CORO1C	Isoform 2 of Coronin-1C	2.8463	0.86618	0.95606	1.55618	0	1.7156	0	0.571867	-2.72123	0.233434	DecPDL and PermPDL
149	Q92820	GGH	Gamma-glutamyl hydrolase	0.94877	0.86618	0.95606	0.92367	0	2.5734	1.7004	1.4246	1.54233	0.570219	DecPDL and PermPDL
150	P46940	IQGAP1	Ras GTPase-activating-like protein IQGAP1	1.8975	0	0	0.6325	0	2.5734	4.251	2.2748	3.59652	0.218961	DecPDL and PermPDL
151	Q9UL46	PSME2	Proteasome activator complex subunit 2	1.8975	0	1.9121	1.26987	2.4778	1.7156	0.85019	1.6812	1.32392	0.677687	DecPDL and PermPDL
152	Q14019	COTL1	Coactosin-like protein	1.8975	0.86618	0.95606	1.23991	2.4778	0.85782	0.85019	1.39527	1.1253	0.868448	DecPDL and PermPDL
153	Q14974	KPNB1	Importin subunit beta-1	0.94877	0.86618	0	0.604983	2.4778	1.7156	2.5506	2.248	3.7158	0.0821796	DecPDL and PermPDL
154	P15586	GNS	N-acetylglucosamine-6-sulfatase	0.94877	0.86618	0.95606	0.92367	0	0	1.7004	0.5668	-1.62962	0.610329	DecPDL and PermPDL
155	P04406	GAPDH	Glyceraldehyde-3-phosphate dehydrogenase	0.94877	0	0	0.316257	2.4778	3.4313	0	1.9697	6.22817	0.0915819	DecPDL and PermPDL
156	P13489	RNH1	Ribonuclease inhibitor	0.94877	0.86618	1.9121	1.24235	0	2.5734	0.85019	1.1412	-1.08864	0.909191	DecPDL and PermPDL
157	P08572	COL4A2	Collagen alpha-2(IV) chain	0	0	0	0	2.4778	0	1.7004	1.39273	1.39273	0.0268224	PermPDL
158	Q99536	VAT1	Synaptic vesicle membrane protein VAT-1 homolog	0.94877	0	0.95606	0.634943	0	1.7156	0.85019	0.855263	1.34699	0.754396	DecPDL and PermPDL
159	P13693	TPT1	Translationally-controlled tumor protein	1.8975	0	0.95606	0.951187	0	0.85782	0	0.28594	-3.32653	0.28754	DecPDL and PermPDL
160	P60660	MYL6	Isoform Smooth muscle of Myosin light polypeptide 6	0	1.7324	0.95606	0.896153	0	1.7156	0.85019	0.855263	-1.04781	0.95732	DecPDL and PermPDL
161	P52209	PGD	6-phosphogluconate dehydrogenase. decarboxylating	1.8975	0	0	0.6325	0	2.5734	0.85019	1.1412	1.80426	0.523348	DecPDL and PermPDL
162	P24821	TNC	Tenascin	0.94877	0	0	0.316257	0	4.2891	0.85019	1.7131	5.41679	0.26676	DecPDL and PermPDL
163	P21810	BGN	Biglycan	2.8463	0	0	0.948767	0	0	0	0	-0.948767	0.186998	DecPDL
164	P19883	FST	Isoform 2 of Follistatin	1.8975	0	0	0.6325	0	0.85782	0.85019	0.569337	-1.11094	0.921282	DecPDL and PermPDL
165	P04083	ANXA1	Annexin A1	0.94877	1.7324	0.95606	1.21241	0	0.85782	0.85019	0.569337	-2.12951	0.398736	DecPDL and PermPDL
166	P61158	ACTR3	Actin-related protein 3	1.8975	1.7324	0.95606	1.52865	0	0	0.85019	0.283397	-5.39404	0.093024	DecPDL and PermPDL
167	Q92626	PXDN	Peroxidasin homolog	0.94877	1.7324	1.9121	1.53109	0	0.85782	1.7004	0.85274	-1.79549	0.443388	DecPDL and PermPDL
168	P17405	SMPD1	Isoform 4 of Sphingomyelin phosphodiesterase	0	0.86618	0	0.288727	0	0.85782	1.7004	0.85274	2.95345	0.350049	DecPDL and PermPDL
169	O95965	ITGBL1	Integrin beta-like protein 1	0	0	0.95606	0.318687	0	0.85782	0	0.28594	-1.11452	0.941937	DecPDL and PermPDL
170	P10915	HAPLN1	Hyaluronan and proteoglycan link protein 1	0.94877	0.86618	0	0.604983	0	0.85782	0.85019	0.569337	-1.06261	0.954593	DecPDL and PermPDL
171	P27797	CALR	Calreticulin	0.94877	0	1.9121	0.953623	0	1.7156	0.85019	0.855263	-1.11501	0.899242	DecPDL and PermPDL
172	E7EVA0	MAP4	Microtubule-associated protein	1.8975	0	0.95606	0.951187	0	1.7156	0	0.571867	-1.6633	0.592333	DecPDL and PermPDL
173	Q15818	NPTX1	Neuronal pentraxin-1	2.8463	0	2.8682	1.90483	2.4778	0	0	0.825933	-2.30628	0.314664	DecPDL and PermPDL
174	P39059	COL15A1	Collagen alpha-1(XV) chain	0	4.3309	0	1.44363	0	0	1.7004	0.5668	-2.54699	0.833095	DecPDL and PermPDL
175	Q8NHP8	PLBD2	Putative phospholipase B-like 2	0	0.86618	0.95606	0.607413	0	1.7156	0	0.571867	-1.06216	0.954139	DecPDL and PermPDL
176	E9PKP4	CSF1	Macrophage colony-stimulating factor 1 (Fragment)	0.94877	0.86618	0	0.604983	4.9555	0.85782	1.7004	2.50457	4.1399	0.0809347	DecPDL and PermPDL
177	Q16394	EXT1	Exostosin-1	0.94877	0.86618	0.95606	0.92367	0	0	0.85019	0.283397	-3.25928	0.300186	DecPDL and PermPDL
178	P53396	ACLY	Isoform 2 of ATP-citrate synthase	0.94877	1.7324	0.95606	1.21241	0	0.85782	0.85019	0.569337	-2.12951	0.398736	DecPDL and PermPDL
179	Q15942	ZYX	Zyxin	0	0	0.95606	0.318687	2.4778	0.85782	0	1.11187	3.48892	0.243029	DecPDL and PermPDL
180	P10909	CLU	Isoform 2 of Clusterin	0	0	0	0	2.4778	0.85782	0	1.11187	1.11187	0.0473242	PermPDL
181	P33908	MAN1A1	Mannosyl-oligosaccharide 1.2-alpha-mannosidase IA	1.8975	0.86618	0	0.921227	0	0.85782	0	0.28594	-3.22175	0.304492	DecPDL and PermPDL
182	P80303	NUCB2	Isoform 2 of Nucleobindin-2	0.94877	0.86618	1.9121	1.24235	0	0	0.85019	0.283397	-4.38378	0.162468	DecPDL and PermPDL
183	Q15293	RCN1	Reticulocalbin-1	0	0.86618	0	0.288727	0	0.85782	1.7004	0.85274	2.95345	0.350049	DecPDL and PermPDL
184	P42785	PRCP	Isoform 2 of Lysosomal Pro-X carboxypeptidase	0	1.7324	0.95606	0.896153	0	1.7156	0.85019	0.855263	-1.04781	0.95732	DecPDL and PermPDL
185	Q9UBG0	MRC2	C-type mannose receptor 2	0	0	0	0	0	1.7156	0.85019	0.855263	0.855263	0.0593227	PermPDL
186	P10619	CTSA	Lysosomal protective protein	1.8975	0	0	0.6325	0	0	0.85019	0.283397	-2.23185	0.55215	DecPDL and PermPDL
187	Q9Y6C2	EMILIN1	EMILIN-1	0.94877	0	0.95606	0.634943	0	3.4313	0	1.14377	1.80137	0.946465	DecPDL and PermPDL
188	P07602	PSAP	Isoform Sap-mu-9 of Prosaposin	5.6926	9.528	5.7364	6.98567	12.389	7.7203	11.053	10.3874	1.48696	0.15495	DecPDL and PermPDL
189	P14550	AKR1A1	Alcohol dehydrogenase [NADP(+)]	0.94877	0	0.95606	0.634943	0	0.85782	0	0.28594	-2.22055	0.523542	DecPDL and PermPDL
190	Q16658	FSCN1	Fascin	0.94877	0.86618	0.95606	0.92367	0	0	0.85019	0.283397	-3.25928	0.300186	DecPDL and PermPDL
191	P27348	YWHAQ	14-3-3 protein theta	0.94877	2.5985	0.95606	1.50111	0	0	0	0	-1.50111	0.0129983	DecPDL
192	P49327	FASN	Fatty acid synthase	0.94877	0.86618	0.95606	0.92367	0	1.7156	0.85019	0.855263	-1.07998	0.928856	DecPDL and PermPDL
193	Q9Y696	CLIC4	Chloride intracellular channel protein 4	1.8975	0.86618	0.95606	1.23991	0	0.85782	0.85019	0.569337	-2.17782	0.382242	DecPDL and PermPDL
194	Q16531	DDB1	DNA damage-binding protein 1	0	0	0	0	0	0.85782	0	0.28594	0.28594	0.275366	PermPDL
195	Q14956	GPNMB	Isoform 2 of Transmembrane glycoprotein NMB	0.94877	0.86618	0.95606	0.92367	0	0	0.85019	0.283397	-3.25928	0.300186	DecPDL and PermPDL
196	P00441	SOD1	Superoxide dismutase [Cu-Zn]	0.94877	0	0	0.316257	2.4778	0.85782	0	1.11187	3.51573	0.241096	DecPDL and PermPDL
197	P12110	COL6A2	Isoform 2C2A of Collagen alpha-2(VI) chain	18.027	7.7956	14.341	13.3879	2.4778	9.436	12.753	8.22227	-1.62825	0.172843	DecPDL and PermPDL
198	O14786	NRP1	Isoform 2 of Neuropilin-1	0	1.7324	0	0.577467	0	0	0	0	-0.577467	0.183939	DecPDL
199	P26447	S100A4	Protein S100-A4	0	0	0.95606	0.318687	0	0	0	0	-0.318687	0.249577	DecPDL
200	P16949	STMN1	Stathmin	0	0	0	0	2.4778	1.7156	0.85019	1.6812	1.6812	0.00841631	PermPDL
201	P30086	PEBP1	Phosphatidylethanolamine-binding protein 1	0.94877	0.86618	0.95606	0.92367	0	1.7156	0	0.571867	-1.61518	0.616052	DecPDL and PermPDL
202	P23381	WARS	Isoform 2 of Tryptophan--tRNA ligase. cytoplasmic	1.8975	0.86618	0	0.921227	0	0	0	0	-0.921227	0.0519788	DecPDL
203	Q9UBX5	FBLN5	Fibulin-5	0	0	0	0	0	0.85782	1.7004	0.85274	0.85274	0.0596978	PermPDL
204	H0YFH3	C1R	Complement C1r subcomponent	16.129	25.985	11.473	17.8623	14.867	3.4313	7.6517	8.65	-2.06501	0.0636316	DecPDL and PermPDL
205	O75083	WDR1	WD repeat-containing protein 1	0	0	0.95606	0.318687	0	0.85782	0	0.28594	-1.11452	0.941937	DecPDL and PermPDL
206	P55285	CDH6	Isoform 2 of Cadherin-6	2.8463	1.7324	0	1.52623	0	0	0	0	-1.52623	0.0272199	DecPDL
207	P05067	APP	Isoform L-APP677 of Amyloid beta A4 protein	0	0.86618	0	0.288727	2.4778	0.85782	0.85019	1.39527	4.83249	0.123432	DecPDL and PermPDL
208	P06753	TPM3	Isoform 2 of Tropomyosin alpha-3 chain	0.94877	1.7324	1.9121	1.53109	2.4778	1.7156	0.85019	1.6812	1.09804	0.884711	DecPDL and PermPDL
209	Q14393	GAS6	Isoform 2 of Growth arrest-specific protein 6	0	0.86618	0.95606	0.607413	2.4778	1.7156	0.85019	1.6812	2.7678	0.209917	DecPDL and PermPDL
210	P04004	VTN	Vitronectin	0.94877	0.86618	0	0.604983	2.4778	0	1.7004	1.39273	2.3021	0.328049	DecPDL and PermPDL
211	Q9UKU9	ANGPTL2	Angiopoietin-related protein 2	1.8975	0.86618	0	0.921227	0	1.7156	0.85019	0.855263	-1.07713	0.931748	DecPDL and PermPDL
212	P09211	GSTP1	Glutathione S-transferase P	0	1.7324	0	0.577467	0	1.7156	0	0.571867	-1.00979	0.995559	DecPDL and PermPDL
213	P60842	EIF4A1	Eukaryotic initiation factor 4A-I	0.94877	0.86618	0	0.604983	0	2.5734	0.85019	1.1412	1.88633	0.47907	DecPDL and PermPDL
214	Q01518	CAP1	Adenylyl cyclase-associated protein 1	0.94877	0	1.9121	0.953623	0	0.85782	0.85019	0.569337	-1.67497	0.587952	DecPDL and PermPDL
215	O00410	IPO5	Importin-5	1.8975	0.86618	0	0.921227	0	1.7156	0	0.571867	-1.61091	0.618632	DecPDL and PermPDL
216	P34059	GALNS	N-acetylgalactosamine-6-sulfatase	0.94877	0	1.9121	0.953623	0	0	0.85019	0.283397	-3.36498	0.283713	DecPDL and PermPDL
217	P46821	MAP1B	Microtubule-associated protein 1B	0.94877	0	0	0.316257	0	1.7156	0	0.571867	1.80824	0.636681	DecPDL and PermPDL
218	O75369	FLNB	Isoform 8 of Filamin-B	0.94877	0.86618	0.95606	0.92367	0	2.5734	1.7004	1.4246	1.54233	0.570219	DecPDL and PermPDL
219	Q6UXH9	PAMR1	Isoform 2 of Inactive serine protease PAMR1	0	0	0	0	0	0	0.85019	0.283397	0.283397	0.277505	PermPDL
220	P35318	ADM	ADM	0	0.86618	0	0.288727	4.9555	0	0	1.65183	5.7211	0.716862	DecPDL and PermPDL
221	H0Y5A1	PTGDS	Prostaglandin-H2 D-isomerase (Fragment)	0.94877	0	0.95606	0.634943	0	0	0.85019	0.283397	-2.24048	0.519837	DecPDL and PermPDL
222	P07711	CTSL	Cathepsin L1	0.94877	0.86618	0.95606	0.92367	0	0.85782	0	0.28594	-3.23029	0.302783	DecPDL and PermPDL
223	P30085	CMPK1	Isoform 2 of UMP-CMP kinase	0	0.86618	0	0.288727	0	0.85782	0.85019	0.569337	1.97189	0.596348	DecPDL and PermPDL
224	P54687	BCAT1	Branched-chain-amino-acid aminotransferase. cytosolic	0	0	0.95606	0.318687	0	0.85782	0.85019	0.569337	1.78651	0.642617	DecPDL and PermPDL
225	O00754	MAN2B1	Isoform 2 of Lysosomal alpha-mannosidase	0	0.86618	0	0.288727	2.4778	0	0.85019	1.10933	3.84215	0.220915	DecPDL and PermPDL
226	P15311	EZR	Ezrin	0.94877	1.7324	0	0.893723	0	0.85782	1.7004	0.85274	-1.04806	0.957168	DecPDL and PermPDL
227	P01210	PENK	Proenkephalin-A	0	0	1.9121	0.637367	0	0	0.85019	0.283397	-2.24903	0.551559	DecPDL and PermPDL
228	O60664	PLIN3	Isoform 3 of Perilipin-3	0.94877	0	0.95606	0.634943	0	1.7156	0	0.571867	-1.1103	0.920149	DecPDL and PermPDL
229	P01344	IGF2	Isoform 2 of Insulin-like growth factor II	0.94877	0.86618	0	0.604983	0	0	0	0	-0.604983	0.112636	DecPDL
230	Q14118	DAG1	Dystroglycan	0.94877	0.86618	0.95606	0.92367	4.9555	0	0	1.65183	1.78834	0.826828	DecPDL and PermPDL
231	P08603	CFH	Complement factor H	0	0.86618	0	0.288727	0	0	0	0	-0.288727	0.273046	DecPDL
232	Q9UHL4	DPP7	Dipeptidyl peptidase 2	0.94877	1.7324	0.95606	1.21241	0	0.85782	0	0.28594	-4.24009	0.173859	DecPDL and PermPDL
233	Q6UXH8	CCBE1	Collagen and calcium-binding EGF domain-containing protein 1	0.94877	0	0	0.316257	2.4778	0	0	0.825933	2.61159	0.660374	DecPDL and PermPDL
234	P48723	HSPA13	Heat shock 70 kDa protein 13	0	0	0	0	0	0	1.7004	0.5668	0.5668	0.183696	PermPDL
235	P28838	LAP3	Isoform 2 of Cytosol aminopeptidase	0.94877	0	0	0.316257	0	0	0.85019	0.283397	-1.11595	0.941495	DecPDL and PermPDL
236	O00584	RNASET2	Ribonuclease T2	0	0	0	0	0	1.7156	0.85019	0.855263	0.855263	0.0593227	PermPDL
237	Q9Y2E5	MAN2B2	Isoform 2 of Epididymis-specific alpha-mannosidase	0	0.86618	0	0.288727	0	0	1.7004	0.5668	1.9631	0.599852	DecPDL and PermPDL
238	P17900	GM2A	Ganglioside GM2 activator	0.94877	0.86618	1.9121	1.24235	0	0	0.85019	0.283397	-4.38378	0.162468	DecPDL and PermPDL
239	Q9BYZ2	LDHAL6B	L-lactate dehydrogenase A-like 6B	1.8975	0.86618	0	0.921227	0	1.7156	0.85019	0.855263	-1.07713	0.931748	DecPDL and PermPDL
240	Q16769	QPCT	Glutaminyl-peptide cyclotransferase	1.8975	0	0	0.6325	0	0	0	0	-0.6325	0.184882	DecPDL
241	Q9BTY2	FUCA2	Plasma alpha-L-fucosidase	0	0	0	0	0	1.7156	0.85019	0.855263	0.855263	0.0593227	PermPDL
242	P50281	MMP14	Matrix metalloproteinase-14	0.94877	0	0	0.316257	0	0	0.85019	0.283397	-1.11595	0.941496	DecPDL and PermPDL
243	O00299	CLIC1	Chloride intracellular channel protein 1	0	0	0	0	0	2.5734	0.85019	1.1412	1.1412	0.0481611	PermPDL
244	Q14847	LASP1	LIM and SH3 domain protein 1	0.94877	0	0.95606	0.634943	2.4778	0	0	0.825933	1.3008	0.822962	DecPDL and PermPDL
245	Q13813	SPTAN1	Isoform 2 of Spectrin alpha chain. non-erythrocytic 1	0	0	0	0	2.4778	0.85782	0	1.11187	1.11187	0.0473242	PermPDL
246	Q9BR76	CORO1B	Coronin-1B	0	0.86618	0	0.288727	0	0.85782	0.85019	0.569337	1.97189	0.596348	DecPDL and PermPDL
247	Q99497	PARK7	Protein DJ-1	0	0	0	0	0	0.85782	0.85019	0.569337	0.569337	0.123787	PermPDL
248	Q9Y646	CPQ	Carboxypeptidase Q	0.94877	0.86618	0	0.604983	0	1.7156	0	0.571867	-1.05791	0.957181	DecPDL and PermPDL
249	Q96TA1	FAM129B	Isoform 2 of Niban-like protein 1	1.8975	0	0	0.6325	0	0.85782	0.85019	0.569337	-1.11094	0.921282	DecPDL and PermPDL
250	O00469	PLOD2	Isoform 2 of Procollagen-lysine.2-oxoglutarate 5-dioxygenase 2	0.94877	0.86618	0	0.604983	0	0.85782	0	0.28594	-2.11577	0.553809	DecPDL and PermPDL
251	P68032	ACTC1	Actin. alpha cardiac muscle 1	2.8463	1.7324	4.7803	3.11967	4.9555	5.1469	3.4008	4.50107	1.4428	0.384269	DecPDL and PermPDL
252	Q15121	PEA15	Astrocytic phosphoprotein PEA-15	0.94877	0	0.95606	0.634943	0	0	0.85019	0.283397	-2.24048	0.519837	DecPDL and PermPDL
253	Q9HAT2	SIAE	Isoform 2 of Sialate O-acetylesterase	1.8975	0	0.95606	0.951187	0	0	0	0	-0.951187	0.048182	DecPDL
254	P15289	ARSA	Isoform 2 of Arylsulfatase A	0.94877	0	0	0.316257	0	1.7156	0.85019	0.855263	2.70433	0.379518	DecPDL and PermPDL
255	Q8TD26	CHD6	Chromodomain-helicase-DNA-binding protein 6	0	0	0.95606	0.318687	0	0	0	0	-0.318687	0.249577	DecPDL
256	Q92859	NEO1	Isoform 2 of Neogenin	0	0	0.95606	0.318687	0	0.85782	0.85019	0.569337	1.78651	0.642617	DecPDL and PermPDL
257	P02765	AHSG	Alpha-2-HS-glycoprotein	0	0	0	0	0	1.7156	0	0.571867	0.571867	0.183815	PermPDL
258	Q9Y617	PSAT1	Phosphoserine aminotransferase	0	1.7324	0	0.577467	0	1.7156	0	0.571867	-1.00979	0.995559	DecPDL and PermPDL
259	Q13740	ALCAM	Isoform 2 of CD166 antigen	1.8975	0.86618	0	0.921227	0	0	0	0	-0.921227	0.0519788	DecPDL
260	P13497	BMP1	Isoform BMP1-7 of Bone morphogenetic protein 1	0	0	0	0	0	0	0.85019	0.283397	0.283397	0.277505	PermPDL
261	Q14204	DYNC1H1	Cytoplasmic dynein 1 heavy chain 1	0.94877	0	0	0.316257	0	0	0	0	-0.316257	0.251386	DecPDL
262	Q9Y678	COPG1	Coatomer subunit gamma-1	0	0	0	0	0	1.7156	0	0.571867	0.571867	0.183815	PermPDL
263	P16112	ACAN	Isoform 2 of Aggrecan core protein	1.8975	0	0	0.6325	0	0	0	0	-0.6325	0.184882	DecPDL
264	Q01995	TAGLN	Transgelin	0	0	0	0	0	0.85782	0	0.28594	0.28594	0.275366	PermPDL
265	P00568	AK1	Adenylate kinase isoenzyme 1	0	0.86618	0.95606	0.607413	0	0	0.85019	0.283397	-2.14333	0.547481	DecPDL and PermPDL
266	P08195	SLC3A2	Isoform 2 of 4F2 cell-surface antigen heavy chain	0	0.86618	0.95606	0.607413	0	0.85782	0.85019	0.569337	-1.06688	0.951551	DecPDL and PermPDL
267	Q32P28	LEPRE1	Isoform 2 of Prolyl 3-hydroxylase 1	0	0.86618	0.95606	0.607413	0	0.85782	0.85019	0.569337	-1.06688	0.951551	DecPDL and PermPDL
268	Q9UNW1	MINPP1	Multiple inositol polyphosphate phosphatase 1	0	0	0.95606	0.318687	0	0.85782	0.85019	0.569337	1.78651	0.642617	DecPDL and PermPDL
269	P02795	MT2A	Metallothionein-2	3.7951	0.86618	0	1.55376	4.9555	1.7156	1.7004	2.7905	1.79597	0.322123	DecPDL and PermPDL
270	P01019	AGT	Angiotensinogen	0	0.86618	0.95606	0.607413	0	0	0.85019	0.283397	-2.14333	0.547481	DecPDL and PermPDL
271	P55072	VCP	Transitional endoplasmic reticulum ATPase	0.94877	0.86618	0.95606	0.92367	0	0	0.85019	0.283397	-3.25928	0.300186	DecPDL and PermPDL
272	Q07092	COL16A1	Isoform 2 of Collagen alpha-1(XVI) chain	0.94877	0.86618	0.95606	0.92367	0	0	0.85019	0.283397	-3.25928	0.300186	DecPDL and PermPDL
273	Q16881	TXNRD1	Isoform 2 of Thioredoxin reductase 1. cytoplasmic	0.94877	0	0.95606	0.634943	0	0.85782	0	0.28594	-2.22055	0.523542	DecPDL and PermPDL
274	O43556	SGCE	Epsilon-sarcoglycan	0.94877	0	0.95606	0.634943	0	0.85782	0.85019	0.569337	-1.11523	0.917562	DecPDL and PermPDL
275	P00749	PLAU	Isoform 2 of Urokinase-type plasminogen activator	0	0	0.95606	0.318687	0	0.85782	0	0.28594	-1.11452	0.941937	DecPDL and PermPDL
276	Q16555	DPYSL2	Dihydropyrimidinase-related protein 2	0	0.86618	0	0.288727	2.4778	0	0	0.825933	2.86061	0.627762	DecPDL and PermPDL
277	P47756	CAPZB	Isoform 2 of F-actin-capping protein subunit beta	0	0	0	0	0	0.85782	0.85019	0.569337	0.569337	0.123787	PermPDL
278	P26641	EEF1G	Elongation factor 1-gamma	0	0	0	0	0	0	0.85019	0.283397	0.283397	0.277505	PermPDL
279	P48643	CCT5	T-complex protein 1 subunit epsilon	0	0	0	0	2.4778	0	0	0.825933	0.825933	0.186485	PermPDL
280	Q15366	PCBP2	Isoform 2 of Poly(rC)-binding protein 2	0	0	0	0	0	0.85782	0	0.28594	0.28594	0.275366	PermPDL
281	Q96D15	RCN3	Reticulocalbin-3	0	0	0.95606	0.318687	2.4778	0	0.85019	1.10933	3.48094	0.244342	DecPDL and PermPDL
282	P02768	ALB	Serum albumin	0	0	0.95606	0.318687	0	0	0	0	-0.318687	0.249577	DecPDL
283	Q13443	ADAM9	Isoform 2 of Disintegrin and metalloproteinase domain-containing protein 9	0	0	0	0	0	0.85782	0	0.28594	0.28594	0.275366	PermPDL
284	P80723	BASP1	Brain acid soluble protein 1	0	0.86618	0.95606	0.607413	0	0.85782	0	0.28594	-2.12427	0.551293	DecPDL and PermPDL
285	Q9BRK3	MXRA8	Matrix-remodeling-associated protein 8	0	0.86618	0	0.288727	0	0.85782	0	0.28594	-1.00975	0.994927	DecPDL and PermPDL
286	P55083	MFAP4	Isoform 2 of Microfibril-associated glycoprotein 4	0	0.86618	0	0.288727	0	0	0.85019	0.283397	-1.01881	0.990277	DecPDL and PermPDL
287	Q15084	PDIA6	Isoform 2 of Protein disulfide-isomerase A6	0	0.86618	0	0.288727	0	0.85782	0.85019	0.569337	1.97189	0.596348	DecPDL and PermPDL
288	P29279	CTGF	Connective tissue growth factor	0	0	0.95606	0.318687	0	0	0	0	-0.318687	0.249577	DecPDL
289	O00115	DNASE2	Deoxyribonuclease-2-alpha	0	0.86618	0	0.288727	0	0.85782	0	0.28594	-1.00975	0.994927	DecPDL and PermPDL
290	Q68BL8	OLFML2B	Olfactomedin-like protein 2B	0.94877	0.86618	0.95606	0.92367	0	0	0	0	-0.92367	0.0499616	DecPDL
291	P10809	HSPD1	60 kDa heat shock protein. mitochondrial	0	0	0	0	2.4778	0	0.85019	1.10933	1.10933	0.047683	PermPDL
292	O00622	CYR61	Protein CYR61	0.94877	0	0.95606	0.634943	0	0	0	0	-0.634943	0.104117	DecPDL
293	Q15904	ATP6AP1	V-type proton ATPase subunit S1	0	0.86618	0.95606	0.607413	0	0	0	0	-0.607413	0.111918	DecPDL
294	P38571	LIPA	Isoform 2 of Lysosomal acid lipase/cholesteryl ester hydrolase	0	0.86618	0	0.288727	0	0.85782	0	0.28594	-1.00975	0.994927	DecPDL and PermPDL
295	O00629	KPNA4	Importin subunit alpha-3	0	0	0	0	0	1.7156	0.85019	0.855263	0.855263	0.0593227	PermPDL
296	Q15404	RSU1	Isoform 2 of Ras suppressor protein 1	0.94877	0	0	0.316257	0	0.85782	0	0.28594	-1.10602	0.946132	DecPDL and PermPDL
297	P32119	PRDX2	Peroxiredoxin-2	0.94877	0	0	0.316257	0	0.85782	0	0.28594	-1.10602	0.946132	DecPDL and PermPDL
298	P43251	BTD	Biotinidase	0	0	0	0	0	0	1.7004	0.5668	0.5668	0.183696	PermPDL
299	O00300	TNFRSF11B	Tumor necrosis factor receptor superfamily member 11B	1.8975	0	0	0.6325	0	0.85782	0	0.28594	-2.212	0.555991	DecPDL and PermPDL
300	P17050	NAGA	Alpha-N-acetylgalactosaminidase	1.8975	0	0	0.6325	0	1.7156	0	0.571867	-1.10603	0.958817	DecPDL and PermPDL
301	P53634	CTSC	Dipeptidyl peptidase 1	0	0	0.95606	0.318687	0	0	0	0	-0.318687	0.249577	DecPDL
302	I3L504	EIF5A	Eukaryotic translation initiation factor 5A-1	1.8975	0	0	0.6325	0	0.85782	0	0.28594	-2.212	0.555991	DecPDL and PermPDL
303	P34932	HSPA4	Heat shock 70 kDa protein 4	0.94877	0	0	0.316257	0	1.7156	0	0.571867	1.80824	0.636681	DecPDL and PermPDL
304	Q05682	CALD1	Isoform 2 of Caldesmon	0.94877	0	0	0.316257	2.4778	0	0	0.825933	2.61159	0.660374	DecPDL and PermPDL
305	P07225	PROS1	Vitamin K-dependent protein S	1.8975	0	0	0.6325	0	0	0.85019	0.283397	-2.23185	0.55215	DecPDL and PermPDL
306	B4E1Z4	CFB	Complement factor B	0	0	0	0	0	0	0.85019	0.283397	0.283397	0.277505	PermPDL
307	Q15365	PCBP1	Poly(rC)-binding protein 1	0	0	0.95606	0.318687	0	2.5734	0	0.8578	2.69167	0.66949	DecPDL and PermPDL
308	Q9BWD1	ACAT2	Acetyl-CoA acetyltransferase. cytosolic	0	0	0	0	0	0.85782	0	0.28594	0.28594	0.275366	PermPDL
309	P12956	XRCC6	X-ray repair cross-complementing protein 6	0	0	0	0	0	1.7156	0	0.571867	0.571867	0.183815	PermPDL
310	Q13510	ASAH1	Isoform 2 of Acid ceramidase	0	0	0.95606	0.318687	0	0	0	0	-0.318687	0.249577	DecPDL
311	Q08629	SPOCK1	Testican-1	0	0.86618	0	0.288727	0	0	0	0	-0.288727	0.273046	DecPDL
312	P27695	APEX1	DNA-(apurinic or apyrimidinic site) lyase	0	0.86618	0	0.288727	0	0.85782	0.85019	0.569337	1.97189	0.596348	DecPDL and PermPDL
313	Q96FW1	OTUB1	Ubiquitin thioesterase OTUB1	0.94877	0	0	0.316257	2.4778	0.85782	0	1.11187	3.51573	0.241096	DecPDL and PermPDL
314	Q10471	GALNT2	Polypeptide N-acetylgalactosaminyltransferase 2	0	0.86618	0.95606	0.607413	0	0.85782	0	0.28594	-2.12427	0.551293	DecPDL and PermPDL
315	Q15262	PTPRK	Isoform 2 of Receptor-type tyrosine-protein phosphatase kappa	0	0.86618	0.95606	0.607413	0	0	0	0	-0.607413	0.111918	DecPDL
316	Q16706	MAN2A1	Alpha-mannosidase 2	0	0	0.95606	0.318687	0	0	0	0	-0.318687	0.249577	DecPDL
317	Q9GZP0	PDGFD	Isoform 2 of Platelet-derived growth factor D	0	0.86618	0.95606	0.607413	0	0.85782	0	0.28594	-2.12427	0.551293	DecPDL and PermPDL
318	P78539	SRPX	Isoform 2 of Sushi repeat-containing protein SRPX	0	0	0.95606	0.318687	0	0.85782	0.85019	0.569337	1.78651	0.642617	DecPDL and PermPDL
319	Q9NTK5	OLA1	Isoform 3 of Obg-like ATPase 1	0.94877	0.86618	0.95606	0.92367	0	0	0	0	-0.92367	0.0499616	DecPDL
320	P10768	ESD	S-formylglutathione hydrolase	0	0.86618	0	0.288727	0	0.85782	0	0.28594	-1.00975	0.994927	DecPDL and PermPDL
321	P25398	RPS12	40S ribosomal protein S12	0.94877	0	0	0.316257	0	0.85782	0	0.28594	-1.10602	0.946132	DecPDL and PermPDL
322	P09104	ENO2	Gamma-enolase	4.7438	4.3309	5.7364	4.93703	4.9555	7.7203	3.4008	5.35887	1.08544	0.819735	DecPDL and PermPDL
323	P28300	LOX	Protein-lysine 6-oxidase	0	0	0	0	0	0	0.85019	0.283397	0.283397	0.277505	PermPDL
324	Q9GZX9	TWSG1	Twisted gastrulation protein homolog 1	0	0	0.95606	0.318687	0	0.85782	0	0.28594	-1.11452	0.941937	DecPDL and PermPDL
325	O14818	PSMA7	Isoform 3 of Proteasome subunit alpha type-7	0	0	0.95606	0.318687	0	0	0	0	-0.318687	0.249577	DecPDL
326	P40261	NNMT	Nicotinamide N-methyltransferase	0	0	0	0	0	0.85782	0	0.28594	0.28594	0.275366	PermPDL
327	Q9Y2B0	CNPY2	Isoform 2 of Protein canopy homolog 2	0	0	0	0	0	0.85782	0	0.28594	0.28594	0.275366	PermPDL
328	Q9UJJ9	GNPTG	N-acetylglucosamine-1-phosphotransferase subunit gamma	0.94877	0	0	0.316257	0	0	0	0	-0.316257	0.251386	DecPDL
329	P04908	HIST1H2AB	Histone H2A type 1-B/E	0.94877	0	0	0.316257	0	0	0	0	-0.316257	0.251386	DecPDL
330	Q12765	SCRN1	Isoform 2 of Secernin-1	0	0	0	0	2.4778	0	0	0.825933	0.825933	0.186485	PermPDL
331	P07602	PSAP	Isoform Sap-mu-6 of Prosaposin	5.6926	8.6618	5.7364	6.69693	12.389	7.7203	8.5019	9.53707	1.42409	0.219727	DecPDL and PermPDL
332	Q9NQC3	RTN4	Reticulon-4	0.94877	0	0	0.316257	0	0	0	0	-0.316257	0.251386	DecPDL
333	P20618	PSMB1	Proteasome subunit beta type-1	0	0	0	0	0	0.85782	0.85019	0.569337	0.569337	0.123787	PermPDL
334	O75503	CLN5	Ceroid-lipofuscinosis neuronal protein 5	0.94877	0.86618	0	0.604983	0	0	0	0	-0.604983	0.112636	DecPDL
335	Q8IXL6	FAM20C	Extracellular serine/threonine protein kinase FAM20C	0	0.86618	0.95606	0.607413	0	0	0	0	-0.607413	0.111918	DecPDL
336	O60814	HIST1H2BK	Histone H2B type 1-K	0	0	0	0	0	0	0.85019	0.283397	0.283397	0.277505	PermPDL
337	P30530	AXL	Isoform Short of Tyrosine-protein kinase receptor UFO	0	0	0	0	0	0.85782	0	0.28594	0.28594	0.275366	PermPDL
338	P61604	HSPE1	10 kDa heat shock protein. mitochondrial	0	0	0	0	0	0.85782	0	0.28594	0.28594	0.275366	PermPDL
339	P04792	HSPB1	Heat shock protein beta-1	0	0	0	0	0	0.85782	0	0.28594	0.28594	0.275366	PermPDL
340	P15291	B4GALT1	Beta-1.4-galactosyltransferase 1	0	0	0	0	0	1.7156	0	0.571867	0.571867	0.183815	PermPDL
341	P40121	CAPG	Macrophage-capping protein	0.94877	0	0	0.316257	0	0.85782	0	0.28594	-1.10602	0.946132	DecPDL and PermPDL
342	Q99983	OMD	Osteomodulin	0	0	0	0	0	0.85782	0	0.28594	0.28594	0.275366	PermPDL
343	Q06481	APLP2	Isoform 2 of Amyloid-like protein 2	0	0	0	0	0	0.85782	0.85019	0.569337	0.569337	0.123787	PermPDL
344	P54727	RAD23B	UV excision repair protein RAD23 homolog B	0	0	0	0	0	0	0.85019	0.283397	0.283397	0.277505	PermPDL
345	P41250	GARS	Glycine--tRNA ligase	0.94877	0	0	0.316257	0	0.85782	0	0.28594	-1.10602	0.946132	DecPDL and PermPDL
346	Q5TA02	GSTO1	Glutathione S-transferase omega-1 (Fragment)	0	0	0	0	0	0.85782	0	0.28594	0.28594	0.275366	PermPDL
347	P52565	ARHGDIA	Rho GDP-dissociation inhibitor 1	0	0	0	0	0	0	0.85019	0.283397	0.283397	0.277505	PermPDL
348	P17655	CAPN2	Calpain-2 catalytic subunit	0	0	0	0	0	0.85782	0	0.28594	0.28594	0.275366	PermPDL
349	P04062	GBA	Isoform Short of Glucosylceramidase	0.94877	0	0	0.316257	0	0	1.7004	0.5668	1.79222	0.642496	DecPDL and PermPDL
350	Q969H8	C19orf10	UPF0556 protein C19orf10	0.94877	0	0	0.316257	0	0	0.85019	0.283397	-1.11595	0.941496	DecPDL and PermPDL
351	Q14315	FLNC	Filamin-C	1.8975	0.86618	1.9121	1.55859	0	1.7156	1.7004	1.13867	-1.36879	0.657037	DecPDL and PermPDL
352	P50990	CCT8	T-complex protein 1 subunit theta	0	0	0	0	0	0.85782	0	0.28594	0.28594	0.275366	PermPDL
353	P48745	NOV	Protein NOV homolog	0	0	0	0	2.4778	0	0	0.825933	0.825933	0.186485	PermPDL
354	O14980	XPO1	Exportin-1	0	0.86618	0	0.288727	0	0	0	0	-0.288727	0.273046	DecPDL
355	Q9Y4K0	LOXL2	Lysyl oxidase homolog 2	0	0	0	0	0	0	0.85019	0.283397	0.283397	0.277505	PermPDL
356	P08571	CD14	Monocyte differentiation antigen CD14	0	2.5985	0	0.866167	0	0	0	0	-0.866167	0.186677	DecPDL
357	Q00610	CLTC	Isoform 2 of Clathrin heavy chain 1	0	0	0	0	0	1.7156	0	0.571867	0.571867	0.183815	PermPDL
358	P12955	PEPD	Xaa-Pro dipeptidase	0	0.86618	0	0.288727	0	0	0	0	-0.288727	0.273046	DecPDL
359	P21291	CSRP1	Cysteine and glycine-rich protein 1	0	0	0	0	0	0.85782	0	0.28594	0.28594	0.275366	PermPDL
360	P11940	PABPC1	Isoform 2 of Polyadenylate-binding protein 1	0	0.86618	0	0.288727	0	0	0	0	-0.288727	0.273046	DecPDL
361	P13929	ENO3	Isoform 2 of Beta-enolase	3.7951	5.1971	5.7364	4.90953	4.9555	7.7203	3.4008	5.35887	1.09152	0.807925	DecPDL and PermPDL
362	P31150	GDI1	Rab GDP dissociation inhibitor alpha	1.8975	1.7324	0.95606	1.52865	0	3.4313	1.7004	1.71057	1.119	0.861475	DecPDL and PermPDL
363	P55786	NPEPPS	Puromycin-sensitive aminopeptidase	0	0	0.95606	0.318687	0	0	0	0	-0.318687	0.249577	DecPDL
364	P02042	HBD	Hemoglobin subunit delta	0	0.86618	0	0.288727	0	0.85782	0	0.28594	-1.00975	0.994927	DecPDL and PermPDL
365	P61163	ACTR1A	Alpha-centractin	0	0.86618	0	0.288727	0	0	0	0	-0.288727	0.273046	DecPDL
366	P25787	PSMA2	Proteasome subunit alpha type-2	0	0	0	0	0	0.85782	0	0.28594	0.28594	0.275366	PermPDL
367	Q13409	DYNC1I2	Isoform 2B of Cytoplasmic dynein 1 intermediate chain 2	0	0	0	0	0	0.85782	0	0.28594	0.28594	0.275366	PermPDL
368	Q14914	PTGR1	Prostaglandin reductase 1	0	0	0	0	0	0.85782	0.85019	0.569337	0.569337	0.123787	PermPDL
369	Q96AC1	FERMT2	Isoform 2 of Fermitin family homolog 2	0	0	0	0	0	0.85782	0.85019	0.569337	0.569337	0.123787	PermPDL
370	Q9H008	LHPP	Phospholysine phosphohistidine inorganic pyrophosphate phosphatase	0	0	0	0	0	0.85782	0	0.28594	0.28594	0.275366	PermPDL
371	O60507	TPST1	Protein-tyrosine sulfotransferase 1	0	0	0.95606	0.318687	0	0	0	0	-0.318687	0.249577	DecPDL
372	P11216	PYGB	Glycogen phosphorylase. brain form	0	0	0	0	0	0.85782	0	0.28594	0.28594	0.275366	PermPDL
373	P50552	VASP	Vasodilator-stimulated phosphoprotein	0	0	0	0	0	0.85782	0	0.28594	0.28594	0.275366	PermPDL
374	P58546	MTPN	Myotrophin	0	0	0.95606	0.318687	0	0.85782	0	0.28594	-1.11452	0.941937	DecPDL and PermPDL
375	O14979	HNRNPDL	Isoform 2 of Heterogeneous nuclear ribonucleoprotein D-like	0	0.86618	0	0.288727	0	0	0	0	-0.288727	0.273046	DecPDL
376	P22626	HNRNPA2B1	Isoform A2 of Heterogeneous nuclear ribonucleoproteins A2/B1	0	0.86618	0	0.288727	0	0	0	0	-0.288727	0.273046	DecPDL
377	P61978	HNRNPK	Isoform 2 of Heterogeneous nuclear ribonucleoprotein K	0.94877	0.86618	0	0.604983	0	0	0	0	-0.604983	0.112636	DecPDL
378	O14974	PPP1R12A	Isoform 2 of Protein phosphatase 1 regulatory subunit 12A	0.94877	0	0	0.316257	0	0.85782	0	0.28594	-1.10602	0.946132	DecPDL and PermPDL
379	O95450	ADAMTS2	A disintegrin and metalloproteinase with thrombospondin motifs 2	0.94877	0	0	0.316257	0	0.85782	0	0.28594	-1.10602	0.946132	DecPDL and PermPDL
380	P09972	ALDOC	Fructose-bisphosphate aldolase C	0.94877	0	0	0.316257	0	0.85782	0	0.28594	-1.10602	0.946132	DecPDL and PermPDL
381	P17066	HSPA6	Heat shock 70 kDa protein 6	0.94877	0	0	0.316257	0	1.7156	0	0.571867	1.80824	0.636681	DecPDL and PermPDL
382	P30520	ADSS	Adenylosuccinate synthetase isozyme 2	0.94877	0	0	0.316257	0	0	0	0	-0.316257	0.251386	DecPDL
383	P49588	AARS	Alanine--tRNA ligase. cytoplasmic	0.94877	0	0	0.316257	0	0	0	0	-0.316257	0.251386	DecPDL
384	P49589	CARS	Isoform 2 of Cysteine--tRNA ligase. cytoplasmic	0	0	0	0	0	0.85782	0	0.28594	0.28594	0.275366	PermPDL
385	P68402	PAFAH1B2	Platelet-activating factor acetylhydrolase IB subunit beta	0.94877	0	0	0.316257	0	0	0	0	-0.316257	0.251386	DecPDL
386	Q86UD1	OAF	Out at first protein homolog	0	0	0	0	0	0	0.85019	0.283397	0.283397	0.277505	PermPDL
387	Q9Y4L1	HYOU1	Hypoxia up-regulated protein 1	0	0	0	0	0	0.85782	0	0.28594	0.28594	0.275366	PermPDL
388	P04264	KRT1	Keratin. type II cytoskeletal 1	0	0	0	0	2.4778	0	0	0.825933	0.825933	0.186485	PermPDL
389	P07951	TPM2	Isoform 2 of Tropomyosin beta chain	0.94877	1.7324	2.8682	1.84979	2.4778	2.5734	1.7004	2.25053	1.21664	0.7314	DecPDL and PermPDL
390	Q96FQ6	S100A16	Protein S100-A16	0	0	0	0	0	0	0.85019	0.283397	0.283397	0.277505	PermPDL
391	P55001	MFAP2	Isoform A' of Microfibrillar-associated protein 2	0	0	0	0	2.4778	0	0	0.825933	0.825933	0.186485	PermPDL
392	P29966	MARCKS	Myristoylated alanine-rich C-kinase substrate	0	0	0.95606	0.318687	0	0	0	0	-0.318687	0.249577	DecPDL
393	Q9UPQ0	LIMCH1	Isoform 3 of LIM and calponin homology domains-containing protein 1	0	0.86618	0	0.288727	0	0	0	0	-0.288727	0.273046	DecPDL
394	Q13219	PAPPA	Pappalysin-1	0.94877	0	0	0.316257	0	0	0	0	-0.316257	0.251386	DecPDL
395	P16278	GLB1	Isoform 3 of Beta-galactosidase	0	0	0	0	0	1.7156	0	0.571867	0.571867	0.183815	PermPDL
396	P28482	MAPK1	Isoform 2 of Mitogen-activated protein kinase 1	0	0	0	0	0	0.85782	0	0.28594	0.28594	0.275366	PermPDL
397	P50238	CRIP1	Cysteine-rich protein 1	0	0	0	0	2.4778	0	0	0.825933	0.825933	0.186485	PermPDL
398	P98179	RBM3	Putative RNA-binding protein 3	0	0	0	0	0	0.85782	0	0.28594	0.28594	0.275366	PermPDL
399	Q00888	PSG4	Pregnancy-specific beta-1-glycoprotein 4	1.8975	0	0	0.6325	0	0	0	0	-0.6325	0.184882	DecPDL
400	Q8IUK8	CBLN2	Cerebellin-2	0	0	0	0	0	1.7156	0	0.571867	0.571867	0.183815	PermPDL
401	P30153	PPP2R1A	Serine/threonine-protein phosphatase 2A 65 kDa regulatory subunit A alpha isoform	0	0	0	0	0	0.85782	0	0.28594	0.28594	0.275366	PermPDL
402	Q9H8Y1	VRTN	Vertnin	0	0	0	0	2.4778	0	0	0.825933	0.825933	0.186485	PermPDL
403	Q08AD1	CAMSAP2	Isoform 2 of Calmodulin-regulated spectrin-associated protein 2	0	0	0.95606	0.318687	0	0	0	0	-0.318687	0.249577	DecPDL
404	Q96G03	PGM2	Phosphoglucomutase-2	0	0	0	0	0	0.85782	0	0.28594	0.28594	0.275366	PermPDL
405	Q9BZZ5	API5	Isoform 1 of Apoptosis inhibitor 5	0	0	0	0	0	0.85782	0	0.28594	0.28594	0.275366	PermPDL
406	P67809	YBX1	Nuclease-sensitive element-binding protein 1	0	0	0	0	2.4778	0	0	0.825933	0.825933	0.186485	PermPDL
407	P04066	FUCA1	Tissue alpha-L-fucosidase	0	0.86618	0	0.288727	0	0	0	0	-0.288727	0.273046	DecPDL
408	P24593	IGFBP5	Insulin-like growth factor-binding protein 5	0	0.86618	0	0.288727	0	0	0	0	-0.288727	0.273046	DecPDL
409	Q03001	DST	Isoform 3 of Dystonin	0	0.86618	0	0.288727	0	0	0	0	-0.288727	0.273046	DecPDL
410	Q9Y680	FKBP7	Isoform 2 of Peptidyl-prolyl cis-trans isomerase FKBP7	0	0.86618	0	0.288727	0	0	0	0	-0.288727	0.273046	DecPDL
411	E7ET77	STX3	Syntaxin-3	0	0.86618	0	0.288727	0	0	0	0	-0.288727	0.273046	DecPDL
412	H7BY82	COL5A1	Collagen alpha-1(V) chain (Fragment)	0	0.86618	0	0.288727	0	0.85782	0	0.28594	-1.00975	0.994927	DecPDL and PermPDL
413	O60565	GREM1	Isoform 2 of Gremlin-1	0	0	0	0	0	0	0.85019	0.283397	0.283397	0.277505	PermPDL
414	O95665	NTSR2	Neurotensin receptor type 2	0	0	0	0	0	0	0.85019	0.283397	0.283397	0.277505	PermPDL
415	P39060	COL18A1	Isoform 2 of Collagen alpha-1(XVIII) chain	0	0	0	0	0	0	0.85019	0.283397	0.283397	0.277505	PermPDL
416	P48637	GSS	Glutathione synthetase	0	0	0	0	0	0	0.85019	0.283397	0.283397	0.277505	PermPDL
417	P55290	CDH13	Isoform 4 of Cadherin-13	0	0	0	0	0	0	0.85019	0.283397	0.283397	0.277505	PermPDL
418	P68363	TUBA1B	Tubulin alpha-1B chain	3.7951	1.7324	2.8682	2.79857	0	2.5734	2.5506	1.708	-1.63851	0.3709	DecPDL and PermPDL
419	P78504	JAG1	Protein jagged-1	0	0	0	0	0	0	0.85019	0.283397	0.283397	0.277505	PermPDL
420	Q04917	YWHAH	14-3-3 protein eta	0	0.86618	0	0.288727	0	0	0.85019	0.283397	-1.01881	0.990277	DecPDL and PermPDL
421	Q9HCL0	PCDH18	Isoform 2 of Protocadherin-18	0	0	0	0	0	0	0.85019	0.283397	0.283397	0.277505	PermPDL
422	H7BZJ3	PDIA3	Thioredoxin (Fragment)	0	0	0.95606	0.318687	0	0	0.85019	0.283397	-1.12453	0.937302	DecPDL and PermPDL
423	O00462	MANBA	Beta-mannosidase	0	0	0.95606	0.318687	0	0	0	0	-0.318687	0.249577	DecPDL
424	O15145	ARPC3	Actin-related protein 2/3 complex subunit 3	0	0	0.95606	0.318687	0	0	0	0	-0.318687	0.249577	DecPDL
425	O43854	EDIL3	Isoform 2 of EGF-like repeat and discoidin I-like domain-containing protein 3	0	0	0.95606	0.318687	0	0	0	0	-0.318687	0.249577	DecPDL
426	P35241	RDX	Isoform 5 of Radixin	1.8975	0.86618	0.95606	1.23991	0	0.85782	0.85019	0.569337	-2.17782	0.382242	DecPDL and PermPDL
427	Q01082	SPTBN1	Spectrin beta chain. non-erythrocytic 1	0	0	0.95606	0.318687	0	0	0	0	-0.318687	0.249577	DecPDL
428	Q92520	FAM3C	Protein FAM3C	0	0	0.95606	0.318687	0	0	0	0	-0.318687	0.249577	DecPDL
429	Q9BWS9	CHID1	Isoform 2 of Chitinase domain-containing protein 1	0	0	0.95606	0.318687	0	0	0	0	-0.318687	0.249577	DecPDL
430	Q9HB40	SCPEP1	Isoform 2 of Retinoid-inducible serine carboxypeptidase	0	0	0.95606	0.318687	0	0	0	0	-0.318687	0.249577	DecPDL
431	Q9UKY7	CDV3	Isoform 2 of Protein CDV3 homolog	0	0	0.95606	0.318687	0	0	0	0	-0.318687	0.249577	DecPDL
432	H3BQ64	ITFG1	T-cell immunomodulatory protein (Fragment)	0	0	0.95606	0.318687	0	0	0	0	-0.318687	0.249577	DecPDL
433	O14579	COPE	Isoform 2 of Coatomer subunit epsilon	0	0	0	0	0	0.85782	0	0.28594	0.28594	0.275366	PermPDL
434	O75290	ZNF780A	Isoform 3 of Zinc finger protein 780A	0	0	0	0	0	0.85782	0	0.28594	0.28594	0.275366	PermPDL
435	P16870	CPE	Isoform 2 of Carboxypeptidase E	0	0	0	0	0	0.85782	0	0.28594	0.28594	0.275366	PermPDL
436	P35237	SERPINB6	Serpin B6	0	0	0	0	0	0.85782	0	0.28594	0.28594	0.275366	PermPDL
437	P35637	FUS	Isoform Short of RNA-binding protein FUS	0	0	0	0	0	0.85782	0	0.28594	0.28594	0.275366	PermPDL
438	P46782	RPS5	40S ribosomal protein S5	0	0	0	0	0	0.85782	0	0.28594	0.28594	0.275366	PermPDL
439	P50452	SERPINB8	Serpin B8	0	0	0	0	0	0.85782	0	0.28594	0.28594	0.275366	PermPDL
440	Q15257	PPP2R4	Isoform 1 of Serine/threonine-protein phosphatase 2A activator	0	0	0	0	0	0.85782	0	0.28594	0.28594	0.275366	PermPDL
441	Q6IBS0	TWF2	Twinfilin-2	0	0	0	0	0	0.85782	0	0.28594	0.28594	0.275366	PermPDL
442	Q8TEA8	DTD1	D-tyrosyl-tRNA(Tyr) deacylase 1	0	0	0	0	0	0.85782	0	0.28594	0.28594	0.275366	PermPDL
443	Q96T76	MMS19	Isoform 4 of MMS19 nucleotide excision repair protein homolog	0	0	0	0	0	0.85782	0	0.28594	0.28594	0.275366	PermPDL
444	Q9H0U3	MAGT1	Magnesium transporter protein 1	0	0	0	0	0	0.85782	0	0.28594	0.28594	0.275366	PermPDL
445	Q9H4M9	EHD1	EH domain-containing protein 1	0	0	0	0	0	0.85782	0	0.28594	0.28594	0.275366	PermPDL
446	Q9Y281	CFL2	Cofilin-2	0.94877	0	0	0.316257	0	1.7156	0	0.571867	1.80824	0.636681	DecPDL and PermPDL
447	D3YTG3	ABI3BP	Target of Nesh-SH3	0	0	0	0	0	0.85782	0	0.28594	0.28594	0.275366	PermPDL
448	H0Y3T6	SDF4	45 kDa calcium-binding protein (Fragment)	0.94877	0	0.95606	0.634943	0	2.5734	0.85019	1.1412	1.79732	0.508093	DecPDL and PermPDL
449	P46783	RPS10	40S ribosomal protein S10	0.94877	0	0	0.316257	0	0	0	0	-0.316257	0.251386	DecPDL
450	Q03167	TGFBR3	Isoform 2 of Transforming growth factor beta receptor type 3	0.94877	0	0	0.316257	0	0	0	0	-0.316257	0.251386	DecPDL
451	Q16719	KYNU	Kynureninase	0.94877	0	0	0.316257	0	0	0	0	-0.316257	0.251386	DecPDL
452	Q6NW40	RGMB	RGM domain family member B	0.94877	0	0	0.316257	0	0	0	0	-0.316257	0.251386	DecPDL
453	Q7Z5L7	PODN	Isoform 2 of Podocan	0.94877	0	0	0.316257	0	0	0	0	-0.316257	0.251386	DecPDL
454	Q8WVQ1	CANT1	Isoform 2 of Soluble calcium-activated nucleotidase 1	0.94877	0	0	0.316257	0	0	0	0	-0.316257	0.251386	DecPDL
455	Q9C005	DPY30	Protein dpy-30 homolog	0.94877	0	0	0.316257	0	0	0	0	-0.316257	0.251386	DecPDL
456	Q9H4A4	RNPEP	Aminopeptidase B	0.94877	0	0	0.316257	0	0	0	0	-0.316257	0.251386	DecPDL
